# Supplementary material for: Appropriateness of Outpatient Antibiotic Use in Seniors across Two Canadian Provinces
Source: Antibiotics (Basel). 2021 Dec 3;10(12):1484. doi: 10.3390/antibiotics10121484 (PMC8698544; doi:10.3390/antibiotics10121484)
Supplement: Supplementary file 1 [file antibiotics-10-01484-s001.zip]

Archive with 1 entries (1 files):
- antibiotics-1488353-supplementary.pdf
